# Supplementary material for: Molecular Evolutionary Analyses of the Spike Protein Gene and Spike Protein in the SARS-CoV-2 Omicron Subvariants
Source: Microorganisms. 2023 Sep 18;11(9):2336. doi: 10.3390/microorganisms11092336 (PMC10537508; doi:10.3390/microorganisms11092336)
Supplement: Supplementary file 1 [file microorganisms-11-02336-s001.zip]

Archive with 1 entries (1 files):
- microorganisms-2555777-supplementary.pdf
